# Supplementary material for: The Association between Prenatal Exposure to Per- and Polyfluoroalkyl Substances and Respiratory Tract Infections in Preschool Children: A Wuhan Cohort Study
Source: Toxics. 2023 Nov 2;11(11):897. doi: 10.3390/toxics11110897 (PMC10674762; doi:10.3390/toxics11110897)
Supplement: Supplementary file 1 [file toxics-11-00897-s001.zip]

Archive with 1 entries (1 files):
- toxics-2675854-supplementary.pdf
